# Supplementary material for: The Community Structures of Prokaryotes and Fungi in Mountain Pasture Soils are Highly Correlated and Primarily Influenced by pH
Source: Front Microbiol. 2015 Nov 27;6:1321. doi: 10.3389/fmicb.2015.01321 (PMC4661322; doi:10.3389/fmicb.2015.01321)
Supplement: Table S1 — Samples with collection date, location, physical parameters measured and other metadata. [file Table1.XLS]

## Sheet: Sheet1
Table S1 – Samples with collection date, location, physical parameters measured and other metadata
Group	Site	Year	Collection_date	Bedrock	Elevation Zone	Landuse	Longitude	Latitude	Production (fresh weight)	Production (dry weight)	Rejection	Plant richness	Vegetation strata	Macrofauna	Worms	Penetrability	Root depth	Bare soil	Infiltration time	Veg color	Root abundance	Soil color	Mesofauna	Fungal NUS	Bacterial NUS	Basal respiration	Induced respiration	Compaction	Aluminium saturation	pH	N	P	K	CO2	SOM
HNH1	HNH1-1	2013	2013-04-15	S	LM	P	504612	4772482	2.02	4.43469	2	16	1	3	48	10	40	0	20	7	7	7	71	56	19	4.9	33	2759	35	5.15	0.47	6.03	274	2.21	8.32
HNH1	HNH1-1	2014	2014-06-02	S	LM	P	504612	4772482	1.57	8.4645	25	15	2	2	272	10	30	0	5	7	7	7	40	49	21	1.88	22	2527	43	5.15	0.34	2.22	217	1.3	6
HNH1	HNH1-2	2013	2013-04-15	S	LM	P	504593	4772482	2.09	5.35043	0	17	1	4	128	10	40	0	20	7	7	7	40	55	13	3.73	22	2359	35	5.01	0.43	5.54	205	1.51	9.92
HNH1	HNH1-2	2014	2014-06-02	S	LM	P	504593	4772482	0.89	4.71805	10	14	2	3	32	15	30	5	40	7	7	7	71	48	19	2.13	16	2738	56	4.91	0.37	1.41	134	1.55	7.97
HNH1	HNH1-3	2013	2013-04-15	S	LM	P	504549	4772466	1.32	5.38601	0	14	2	3	48	8	40	0	40	7	7	7	50	60	14	4.74	30	2294	44	4.87	0.55	4.09	194	1.3	11.65
HNH1	HNH1-3	2014	2014-06-02	S	LM	P	504549	4772466	0.75	4.38898	15	13	2	3	16	10	25	5	17	7	6	7	74	48	17	2.46	17	2523	68	4.76	0.39	0.52	126	1.74	8.53
HNH1	HNH1-4	2013	2013-04-25	S	LM	P	504542	4772500	1.26	3.71126	0	15	2	2	144	18	40	0	6	4	8	6	60	50	11	4.92	29	2046	55	4.81	0.5	3.04	187	0.45	7.81
HNH1	HNH1-4	2014	2014-06-02	S	LM	P	504542	4772500	1.71	9.8044	10	17	2	2	16	20	35	5	7	6	6	7	50	51	19	2.56	16	2438	64	4.78	0.4	1.05	182	1.38	8.15
HH1	HH1-1	2013	2013-04-15	S	LM	P	504577	4772439	1.68	5.99139	30	14	2	4	112	8	40	2	15	7	6	7	50	52	16	3.85	27	2577	20	5.24	0.48	2.97	215	0.81	7.08
HH1	HH1-1	2014	2014-06-02	S	LM	P	504577	4772439	1.24	7.44053	5	20	2	3	48	25	30	0	7	7	7	7	50	54	23	4.11	33	2400	23	5.08	0.5	1.68	275	1.19	10.02
HH1	HH1-2	2013	2013-04-15	S	LM	P	504568	4772450	1.61	5.24858	30	19	2	3	160	13	40	2	30	7	6	7	53	53	16	4.97	24	2605	21	5.17	0.49	2.68	171	0.58	10.97
HH1	HH1-2	2014	2014-06-02	S	LM	P	504568	4772450	1.19	7.29892	5	17	2	2	48	20	30	5	15	7	7	7	60	46	21	3.45	20	2975	38	4.98	0.48	0.5	148	1.48	8.9
HH1	HH1-3	2013	2013-04-15	S	LM	P	504542	4772421	1.41	5.8474	30	12	3	2	0	8	40	2	15	7	8	7	60	53	14	6.37	30	1962	50	4.59	0.6	3.69	184	0.77	12.04
HH1	HH1-3	2014	2014-06-02	S	LM	P	504542	4772421	1.48	8.85084	5	13	2	2	0	15	30	10	6	7	7	7	60	45	20	3.24	20	2874	68	4.44	0.45	0	151	1.75	9.32
HH1	HH1-4	2013	2013-04-25	S	LM	P	504531	4772448	0.91	3.53034	20	9	2	3	80	13	40	15	40	4	8	7	80	55	12	7.33	34	2488	57	4.56	0.51	3.54	179	0.82	11.11
HH1	HH1-4	2014	2014-06-02	S	LM	P	504531	4772448	1.13	6.24828	5	16	2	0	0	10	20	5	5	7	7	7	74	51	18	2.33	14	2553	73	4.56	0.36	0	117	1.74	8.1
HNH2	HNH2-1	2013	2013-04-16	C	LM	P	523765	4764616	1.5	5.47353	0	23	1	5	32	7	40	10	20	7	7	7	50	58	16	5.51	28	2049	57	4.71	0.72	6.09	156	1.97	15.23
HNH2	HNH2-1	2014	2014-05-26	C	LM	P	523765	4764616	4.39	12.2845	60	19	2	3	0	10	20	0	8	7	7	7	80	62	24	4.67	31	2741	55	4.72	0.79	12.43	227	1.58	16.31
HNH2	HNH2-2	2013	2013-04-16	C	LM	P	523771	4764594	1.51	5.75703	0	19	2	4	0	9	10	5	40	6	3	5	23	59	13	3.18	19	1661	84	4.67	0.58	8.49	140	1.58	11.03
HNH2	HNH2-2	2014	2014-05-26	C	LM	P	523771	4764594	2.92	10.6651	10	17	2	3	0	10	10	0	4	7	6	7	53	54	21	4.47	26	2723	70	4.51	0.76	19.58	193	1.17	16.32
HNH2	HNH2-3	2013	2013-04-16	C	LM	P	523804	4764594	0.65	2.91623	0	21	2	7	32	8	40	0	40	7	8	8	63	60	12	3.59	20	1892	75	4.48	0.77	22.22	144	1.73	14.46
HNH2	HNH2-3	2014	2014-05-26	C	LM	P	523804	4764594	3.11	11.6558	10	17	2	2	0	5	10	0	39	7	6	7	63	55	23	3.69	22	2667	70	4.69	0.63	11.17	164	1.32	13.8
HNH2	HNH2-4	2013	2013-04-22	C	LM	P	523813	4764600	2.2	7.20329	0	20	2	4	64	10	20	2	8	7	8	8	53	68	16	4.09	42	2436	62	4.5	0.89	17.77	225	0.79	16.89
HNH2	HNH2-4	2014	2014-05-26	C	LM	P	523813	4764600	2.99	14.7347	5	20	2	3	16	10	10	0	2	7	7	6	43	61	23	4.52	26	2835	54	4.75	0.7	10.23	165	1.51	14.42
HH2	HH2-1	2013	2013-04-16	C	LM	P	523712	4764762	2.95	10.5813	0	18	1	5	0	4	8	0	8	7	6	7	43	59	14	5.31	23	1921	71	4.42	0.65	6.28	184	1.68	11.13
HH2	HH2-1	2014	2014-05-26	C	LM	P	523712	4764762	2.26	8.09209	10	16	1	2	0	10	10	0	25	7	7	7	23	59	21	4.56	23	2156	67	4.4	0.81	9.37	83	1.56	13.8
HH2	HH2-2	2013	2013-04-16	C	LM	P	523724	4764788	0.97	4.38642	5	23	1	5	64	9	10	0	40	7	6	8	60	50	11	6.12	27	1914	61	4.28	0.7	8.64	207	1.11	13.37
HH2	HH2-2	2014	2014-05-26	C	LM	P	523724	4764788	2.82	10.3681	10	22	2	1	0	10	15	5	40	7	7	7	53	58	22	6.01	32	3002	51	4.43	0.75	9.55	239	1.35	15.59
HH2	HH2-3	2013	2013-04-16	C	LM	P	523699	4764768	0.91	3.47913	0	19	1	2	80	9	30	0	40	7	6	8	40	57	13	5.54	24	2051	64	4.32	0.81	8.1	167	1.87	13.62
HH2	HH2-3	2014	2014-05-26	C	LM	P	523699	4764768	2	7.76844	0	20	2	3	80	15	20	0	12	7	7	7	60	57	22	4.85	25	2390	61	4.47	0.78	7.66	174	1.04	15.53
HH2	HH2-4	2013	2013-04-22	C	LM	P	523685	4764803	1.3	4.93794	0	24	1	1	0	9	8	0	30	6	5	7	36	60	14	8.28	37	2423	42	4.75	0.75	19.9	189	0.55	13.4
HH2	HH2-4	2014	2014-05-26	C	LM	P	523685	4764803	4.23	11.9389	0	22	2	2	0	10	10	0	2	7	7	7	22	57	24	3.84	21	2597	60	4.66	0.61	18.32	104	1.24	11.54
MNP1	MNP1-1	2013	2013-07-15	S	HM	P	511426	4768064	2.1	4.348	10	16	2	0	0	18	40	0	27	8	9	9	81	31	15	3.64	19	1886	50	4.1	0.9	9.48	258	2	22.53
MNP1	MNP1-1	2014	2014-10-06	S	HM	P	511426	4768064	3.25	11.2823	5	16	1	0	0	30	20	0	7	8	9	9	80	38	18	4.26	31	2379	59	3.99	0.96	13.12	168	0.88	13.55
MNP1	MNP1-2	2013	2013-07-15	S	HM	P	510901	4766815	1.66	5.808	10	14	1	2	16	15	20	0	4	9	9	9	74	44	21	7.32	32	2197	43	3.98	0.99	19.64	299	1.36	28.11
MNP1	MNP1-2	2014	2014-10-06	S	HM	P	510901	4766815	2.48	8.56583	10	16	1	2	0	20	20	0	5	9	9	9	72	48	14	6.15	35	1976	44	3.9	0.98	22.71	169	0.62	24.85
MNP1	MNP1-3	2013	2013-07-15	S	HM	P	511430	4766918	0.95	3.792	25	20	2	2	0	20	30	0	2	9	10	8	63	30	16	4.17	27	1913	76	4.36	0.85	0.8	168	1.97	21.3
MNP1	MNP1-3	2014	2014-10-06	S	HM	P	511430	4766918	2.39	8.32628	10	17	2	3	48	23	20	0	9	9	10	8	72	40	18	3.91	29	2090	69	4.29	0.8	5.58	135	0.63	19.34
MNP1	MNP1-4	2013	2013-07-15	S	HM	P	511581	4766918	1.07	3.752	50	15	2	3	0	23	30	0	4	8	10	9	50	44	22	3.37	21	1639	85	4.13	0.87	2.17	192	1.03	16.84
MNP1	MNP1-4	2014	2014-10-06	S	HM	P	511581	4766918	2.48	8.57337	5	13	2	1	32	40	30	0	7	8	10	9	40	50	17	4.35	31	1708	77	4.25	0.91	6.63	113	0.8	22.92
MNP1	MNP1-5	2013	2013-05-13	S	HM	P	511426	4768064	2.1	4.348	1	16	2	1	0	17	25	1	40	6	7	8	43	59	17	8.07	22	1886	45	3.77	0.92	6.14	226	2.01	27.25
MNP1	MNP1-6	2013	2013-05-13	S	HM	P	510909	4766822	1.66	5.808	3	14	1	2	48	15	30	0	40	6	6	9	74	55	14	8.64	32	2197	45	3.96	1.02	10.64	190	1.81	29.53
MNP1	MNP1-7	2013	2013-05-13	S	HM	P	511440	4766933	0.95	3.792	0	20	1	3	0	20	30	0	10	6	8	9	63	44	15	8.45	40	1913	64	4.15	1	1.66	161	1.02	27.58
MNP1	MNP1-8	2013	2013-05-13	S	HM	P	511585	4766931	1.07	3.752	50	15	2	2	0	23	40	0	40	6	6	9	50	46	16	6.84	30	1639	79	4.04	1	1.07	136	1.03	24.87
MP1	MP1-1	2013	2013-05-13	S	HM	P	511475	4766900	1.34	4.872	3	19	1	0	0	10	20	1	40	6	8	9	43	45	16	7.91	28	2265	38	4.06	1.1	22.58	224	1.38	31.02
MP1	MP1-1	2014	2014-10-06	S	HM	P	511475	4766900	1.1	5.47078	5	16	1	0	0	15	25	0	8	7	8	9	54	14	17	4.88	30	2180	54	3.99	1.2	23.32	177	0.71	26.98
MP1	MP1-2	2013	2013-05-13	S	HM	P	511523	4766891	1.48	4.848	0	17	1	1	0	18	40	0	40	7	8	9	54	46	15	10.21	39	2152	44	4.04	1.35	14.98	297	1.48	37.89
MP1	MP1-2	2014	2014-10-06	S	HM	P	511523	4766891	2.18	8.07004	0	14	1	1	0	20	30	0	8	7	8	9	24	31	17	7.6	38	2201	41	4.03	1.34	38.04	280	0.79	30.79
MP1	MP1-3	2013	2013-05-13	S	HM	P	511495	4766909	1.3	4.192	0	16	2	0	0	14	25	0	40	7	8	9	46	50	14	11.21	44	1375	50	3.8	1.52	9.87	296	1.18	44.62
MP1	MP1-3	2014	2014-10-06	S	HM	P	511495	4766909	2	7.77015	0	15	2	0	0	15	20	0	4	7	8	9	21	29	15	5.92	37	2108	53	3.9	0.77	24.54	189	0.64	30.12
MP1	MP1-4	2013	2013-05-13	S	HM	P	511544	4766875	1.13	3.716	0	21	1	0	0	25	25	0	40	7	8	10	24	62	14	7.66	37	2032	69	4.09	1.13	2.13	228	0.85	34.5
MP1	MP1-4	2014	2014-10-06	S	HM	P	511544	4766875	2.86	11.605	0	17	1	1	0	15	20	0	7	7	8	9	24	31	16	5.7	34	2396	48	3.94	1.22	26.46	312	0.56	31.74
MNP2	MNP2-1	2013	2013-08-29	C	HM	P	519740	4765909	3.41	7.77955	15	24	2	1	0	10	40	5	2	8	7	7	70	41	20	3.96	29	2535	46	4.75	0.73	6.93	215	1.32	11.97
MNP2	MNP2-1	2014	2014-09-17	C	HM	P	519740	4765909	3.35	10.1226	15	24	2	2	192	5	25	5	2	8	8	7	46	21	21	1.96	21	2162	42	4.99	0.61	5.55	111	1.15	9.89
MNP2	MNP2-2	2013	2013-08-29	C	HM	P	519726	4765906	2.09	4.88444	30	25	2	5	16	6	40	0	8	8	7	7	40	56	22	2.1	19	3080	33	4.73	0.71	8.51	235	1.24	9.27
MNP2	MNP2-2	2014	2014-09-17	C	HM	P	519726	4765906	3.86	12.6611	30	17	2	3	0	5	15	0	30	8	6	6	52	24	21	1.74	17	2605	42	4.75	0.55	4.39	187	1.03	9.61
MNP2	MNP2-3	2013	2013-08-29	C	HM	P	519709	4765918	2.06	5.35517	15	26	2	5	0	6	30	5	9	7	6	8	50	59	17	2.07	20	2286	60	4.89	0.5	3.34	103	1.45	8.43
MNP2	MNP2-3	2014	2014-09-17	C	HM	P	519709	4765918	1.95	6.05195	15	22	2	2	0	5	15	5	8	7	7	7	40	28	15	1.71	17	3094	50	4.89	0.44	1.76	50	1.2	8.12
MNP2	MNP2-4	2013	2013-08-29	C	HM	P	519702	4765900	0.98	2.44607	10	27	3	1	0	7	30	1	3	7	6	6	40	51	16	1.99	18	2948	49	4.93	0.45	3.53	171	1.01	6.75
MNP2	MNP2-4	2014	2014-09-17	C	HM	P	519702	4765900	2.74	9.16372	10	17	3	3	0	15	15	1	3	8	6	6	40	34	18	2.26	27	3554	44	4.76	0.48	2.99	78	1.51	6.9
MNP2	MNP2-5	2013	2013-08-29	C	HM	P	519740	4765909	3.41	7.77955	15	24	2	1	0	10	40	5	2	8	7	7	70	41	20	3.96	29	2535	46	4.75	0.73	6.93	215	1.32	11.97
MNP2	MNP2-6	2013	2013-08-29	C	HM	P	519726	4765906	2.09	4.88444	30	25	2	5	16	6	40	0	8	8	7	7	40	56	22	2.1	19	3080	33	4.73	0.71	8.51	235	1.24	9.27
MNP2	MNP2-7	2013	2013-08-29	C	HM	P	519709	4765918	2.06	5.35517	15	26	2	5	0	6	30	5	9	7	6	8	50	59	17	2.07	20	2286	60	4.89	0.5	3.34	103	1.45	8.43
MNP2	MNP2-8	2013	2013-08-29	C	HM	P	519702	4765900	0.98	2.44607	10	27	3	1	0	7	30	1	3	7	6	6	40	51	16	1.99	18	2948	49	4.93	0.45	3.53	171	1.01	6.75
MP2	MP2-1	2013	2013-08-29	C	HM	P	519676	4765992	1.41	3.91533	2	28	2	3	0	10	30	2	40	7	7	7	40	50	18	1.7	21	2846	39	4.77	0.55	4.65	133	1.15	6.9
MP2	MP2-1	2014	2014-10-02	C	HM	P	519676	4765992	1.93	7.29728	20	19	2	1	0	20	15	2	3	7	7	7	50	46	22	1.5	16	2623	36	5.3	0.45	5.08	45	1.15	6.06
MP2	MP2-2	2013	2013-08-29	C	HM	P	519665	4766018	1.21	3.08719	5	26	2	3	0	9	30	2	40	7	6	5	53	47	16	2.22	20	2306	59	4.65	0.53	6.14	149	1.92	7.29
MP2	MP2-2	2014	2014-10-02	C	HM	P	519665	4766018	4.12	13.9557	5	20	2	2	0	20	20	0	6	7	7	7	73	38	16	1.42	13	2670	67	4.77	0.45	6.55	74	1.92	7.2
MP2	MP2-3	2013	2013-08-29	C	HM	P	519684	4766026	2.38	6.17218	15	20	2	4	16	11	40	2	40	7	6	6	73	36	20	2.52	20	3903	64	4.48	0.68	6.65	128	1.17	11.36
MP2	MP2-3	2014	2014-10-02	C	HM	P	519684	4766026	3.21	10.3383	15	20	2	4	16	15	15	0	9	7	7	7	81	32	14	1.52	14	3152	71	4.63	0.52	7.45	96	1.17	9.5
MP2	MP2-4	2013	2013-08-29	C	HM	P	519698	4766018	0.79	2.02692	5	31	2	2	0	7	40	2	40	7	6	5	70	36	14	1.98	16	2761	68	4.58	0.5	4.74	110	0.8	7.27
MP2	MP2-4	2014	2014-10-02	C	HM	P	519698	4766018	1.62	6.55647	5	14	2	3	0	10	15	0	35	7	7	7	53	38	21	1.47	18	3225	60	4.76	0.47	3.79	66	0.8	7.69
MNP3	MNP3-1	2013	2013-05-06	S	HM	P	512260	4766768	1.48	6.432	0	18	1	4	48	14	30	0	40	4	8	9	24	39	14	5.88	29	1646	51	3.92	0.9	6.97	186	0.71	16.13
MNP3	MNP3-1	2014	2014-09-03	S	HM	P	512260	4766768	2.37	7.11569	0	17	1	2	16	15	15	0	40	7	9	9	46	30	20	3.93	33	2234	59	4.12	0.63	12.23	110	1.52	16.21
MNP3	MNP3-2	2013	2013-05-06	S	HM	P	512270	4766759	0.87	3.328	2	21	2	1	16	17	25	0	40	4	8	9	40	46	14	6.5	33	1724	61	4.1	0.78	5.88	202	0.91	12.56
MNP3	MNP3-2	2014	2014-09-03	S	HM	P	512270	4766759	1.1	4.03833	2	17	2	1	48	15	20	0	40	7	9	9	71	25	18	4.81	32	1692	71	4.45	0.75	4.9	105	1.48	18.71
MNP3	MNP3-3	2013	2013-05-06	S	HM	P	512114	4766810	0.58	2.196	0	16	2	4	64	25	20	0	40	4	8	9	60	55	17	9.65	36	2140	50	4.05	0.57	6.58	128	0.85	11.87
MNP3	MNP3-3	2014	2014-09-03	S	HM	P	512114	4766810	1.99	5.79904	0	14	2	1	0	15	15	0	40	7	9	9	40	32	20	3.69	19	2093	60	4.03	0.44	11.42	93	1.44	16.1
MNP3	MNP3-4	2014	2014-09-03	S	HM	P	512087	4766811	1.84	6.87288	0	16	2	0	0	15	15	0	40	7	8	9	53	34	19	3.97	22	1838	70	4.14	0.6	12.98	93	1.9	16.18
MP3	MP3-1	2013	2013-05-06	S	HM	P	512216	4766780	1.18	4.824	0	16	2	3	48	15	20	0	40	4	8	9	21	50	15	5.71	26	1591	57	3.87	0.57	8.15	138	0.43	10.07
MP3	MP3-1	2014	2014-09-03	S	HM	P	512216	4766780	0.89	5.36729	0	19	2	2	16	15	20	0	40	7	9	9	24	30	17	3.22	26	2021	68	4.24	0.37	9.84	76	1.49	11.29
MP3	MP3-2	2013	2013-05-06	S	HM	P	512224	4766790	2.18	6.524	0	17	2	0	0	15	20	0	40	4	8	9	44	48	11	6.06	28	2007	50	3.73	0.54	7.63	135	1	17.37
MP3	MP3-2	2014	2014-09-03	S	HM	P	512224	4766790	1.42	7.89274	0	15	2	1	0	10	15	0	40	7	9	9	46	22	21	3.78	24	1920	52	4.07	0.44	12.32	90	1.72	14.59
MP3	MP3-3	2013	2013-05-06	S	HM	P	512185	4766791	1.82	4.792	0	18	2	1	0	13	20	0	40	4	8	9	60	38	15	8.28	33	2774	56	3.95	0.8	4.96	133	1.06	14.68
MP3	MP3-3	2014	2014-09-03	S	HM	P	512185	4766791	1.32	6.87803	0	14	2	3	0	15	15	0	40	7	9	9	60	27	18	4.77	27	2105	67	4.08	0.54	9.57	81	2.06	15.41
MP3	MP3-4	2013	2013-05-06	S	HM	P	512166	4766808	1.75	4.536	0	13	2	1	0	11	40	0	40	4	8	9	60	45	15	12.72	62	1761	60	3.86	0.76	11.48	213	0.69	18.1
MP3	MP3-4	2014	2014-09-03	S	HM	P	512166	4766808	1.09	6.35773	0	15	2	0	0	10	15	0	40	7	9	9	50	22	19	4.45	27	2043	62	4.18	0.61	11.2	71	1.7	15.09
MDC	MDC-1	2013	2013-06-04	S	HM	P	513531	4766186	2.29	9.29764	5	17	2	2	16	7	10	2	9	7	6	9	52	43	13	4.98	30	1772	77	4.1	0.96	0.64	122	1.44	19.52
MDC	MDC-1	2014	2014-06-20	S	HM	P	513531	4766186	1.42	5.62585	5	13	2	2	16	10	10	5	3	7	7	8	45	14	14	2.01	12	2205	89	4.67	0.45	2.37	53	1.48	9.06
MDC	MDC-2	2013	2013-06-04	S	HM	P	513533	4766217	3.38	15.2104	5	15	2	2	32	14	15	0	40	7	9	9	45	44	11	5.75	39	2121	56	4.75	0.8	0.47	97	1.5	13.73
MDC	MDC-2	2014	2014-06-20	S	HM	P	513533	4766217	1.23	4.29375	5	13	2	1	0	10	30	10	4	7	7	8	74	14	9	1.75	10	1648	99	4.17	0.47	2	56	1.58	9.86
MDC	MDC-3	2013	2013-06-04	S	HM	P	513537	4766246	3.05	12.2686	4	20	2	3	0	10	7	2	40	6	7	7	74	53	18	4.92	22	1807	70	3.97	0.43	0.61	146	1.18	10.05
MDC	MDC-3	2014	2014-06-20	S	HM	P	513537	4766246	1.74	6.78339	5	14	2	3	16	20	20	15	40	7	7	7	60	22	12	2.75	13	1745	91	4.28	0.48	3.1	78	1.38	10.73
MDC	MDC-4	2013	2013-06-05	S	HM	P	513556	4766316	3.13	13.5626	5	21	2	4	112	22	10	0	6	7	8	7	22	46	17	3.63	19	1477	46	4.45	0.44	2.35	120	0.67	6.46
MDC	MDC-4	2014	2014-06-20	S	HM	P	513556	4766316	1.1	10.6921	5	20	2	4	80	5	30	5	15	7	8	7	60	16	11	1.85	11	1562	79	4.56	0.31	3.25	43	1.28	6.01
MDL	MDL-1	2013	2013-06-03	S	HM	P	511782	4766621	0.66	3.0584	90	14	2	1	144	40	40	5	5	8	9	9	68	42	15	10.43	38	739	21	4.7	0.84	0.68	290	0.5	22.3
MDL	MDL-1	2014	2014-06-23	S	HM	P	511782	4766621	0.08	0.387545	80	14	2	2	0	10	20	10	40	7	7	8	72	22	15	3.03	29	2897	72	4.12	0.57	2.93	56	1.34	13.56
MDL	MDL-2	2013	2013-06-03	S	HM	P	511819	4766612	0.79	3.55068	60	15	2	3	0	20	40	0	2	8	9	9	48	42	17	11.48	34	1089	62	4.05	1	1.53	292	0.26	17.11
MDL	MDL-2	2014	2014-06-23	S	HM	P	511819	4766612	0.1	0.524908	60	15	2	1	0	25	40	5	40	7	6	7	54	23	12	2.28	13	1765	73	4.21	0.44	2.24	44	1.71	10.47
MDL	MDL-3	2013	2013-06-03	S	HM	P	511789	4766648	0.85	3.50237	85	14	2	2	16	23	30	0	1	8	9	9	46	44	16	5.75	23	1390	75	4.17	0.63	0.47	158	0.6	16.25
MDL	MDL-3	2014	2014-06-23	S	HM	P	511789	4766648	0.1	0.441339	50	9	2	2	0	15	25	5	40	7	7	7	21	20	8	2.37	15	2300	69	4.17	0.46	2.05	55	1.6	11.61
MDL	MDL-4	2013	2013-06-03	S	HM	P	511816	4766653	0.88	3.59942	95	14	2	3	0	17	40	0	9	8	9	9	42	47	12	8.07	35	1794	72	4.16	0.74	0.59	161	0.24	13.17
MDL	MDL-4	2014	2014-06-23	S	HM	P	511816	4766653	0.04	0.169529	90	14	2	0	0	15	30	5	7	7	9	9	70	17	13	3.36	16	2027	64	3.92	0.69	3.51	95	1.48	14.2
MDM	MDM-1	2013	2013-06-05	S	HM	P	514198	4766155	1.6	7.10373	40	20	2	2	0	11	5	2	40	4	4	7	45	65	12	2.61	13	1918	84	3.91	0.6	0.05	66	1.69	12.91
MDM	MDM-1	2014	2014-06-20	S	HM	P	514198	4766155	0.48	6.02381	40	13	2	0	0	15	15	2	30	7	7	8	54	12	11	2.07	7	1241	87	4.19	0.43	2.87	41	1.55	8.52
MDM	MDM-2	2013	2013-06-05	S	HM	P	514159	4766135	1.48	5.52973	30	14	2	3	0	12	5	2	40	4	4	7	45	65	11	2.85	12	2270	85	3.93	0.55	0.23	74	0.63	10.28
MDM	MDM-2	2014	2014-06-20	S	HM	P	514159	4766135	0.5	5.74626	30	22	2	1	16	10	25	0	40	7	7	9	42	13	12	2.36	9	1662	69	3.92	0.48	6.61	59	1.59	11.26
MDM	MDM-3	2013	2013-06-05	S	HM	P	514162	4766103	0.98	2.91637	40	19	2	3	0	12	5	0	40	4	4	7	60	71	17	2.58	12	1701	78	3.96	0.44	1	95	1.24	11.86
MDM	MDM-3	2014	2014-06-20	S	HM	P	514162	4766103	0.5	6.88449	40	15	2	2	0	10	25	2	10	7	7	7	60	12	10	2.21	8	1619	84	4.23	0.38	3.33	46	1.32	8.14
MDM	MDM-4	2013	2013-06-05	S	HM	P	514190	4766123	1.26	3.51431	20	14	2	1	0	9	5	3	40	6	4	7	63	69	12	2.92	13	1841	75	3.91	0.51	3.39	81	0.84	10.58
MDM	MDM-4	2014	2014-06-20	S	HM	P	514190	4766123	0.44	4.32768	20	11	2	1	0	10	15	0	25	7	7	9	60	9	17	2.15	9	1785	70	3.99	0.51	4.24	47	1.61	10.8
VE1	VE1-1	2013	2013-07-02	S	V	P	521179	4768546	2.82	9.00748	0	7	1	1	64	25	10	0	7	7	6	5	53	39	25	3.38	36	1520	NaN	6.09	0.6	28	169	2.35	7.73
VE1	VE1-1	2014	2014-06-24	S	V	P	521179	4768546	5.07	14.6985	0	13	1	2	0	15	15	0	7	7	6	6	50	34	13	1.42	25	1520	NaN	6.35	0.53	36.76	436	2.28	6.53
VE1	VE1-2	2013	2013-07-02	S	V	P	521233	4768527	3.26	10.3447	0	7	1	0	96	25	10	0	12	7	5	5	60	38	25	2.77	29	1785	NaN	6.14	0.51	29.57	276	1.81	5.88
VE1	VE1-2	2014	2014-06-24	S	V	P	521233	4768527	5.61	16.6147	0	13	1	1	0	20	10	0	3	7	6	5	74	30	11	1.39	21	1785	NaN	6.34	0.88	29.39	406	1.64	5.54
VE1	VE1-3	2013	2013-07-02	S	V	P	521304	4768610	1.76	5.53014	0	9	1	4	32	18	10	0	4	7	6	5	60	47	27	2.36	27	2091	2	5.78	0.49	31.94	286	1.42	5.69
VE1	VE1-3	2014	2014-06-24	S	V	P	521304	4768610	4.66	14.951	0	10	1	3	48	15	15	0	40	7	6	6	80	35	11	1.59	25	2091	NaN	6.35	0.49	46.49	347	1.81	6.32
VE1	VE1-4	2013	2013-07-02	S	V	P	521312	4768571	2.79	9.13042	0	7	1	0	0	23	10	0	7	7	6	5	60	33	26	3.12	35	1617	NaN	6.09	0.56	39.97	260	1.9	7.6
VE1	VE1-4	2014	2014-06-24	S	V	P	521312	4768571	6.4	18.6327	0	16	1	3	48	15	15	0	20	7	6	5	81	29	11	1.38	20	1617	NaN	6.34	0.42	42.58	356	1.91	5.55
VI1	VI1-1	2013	2013-07-17	C	V	P	512443	4770526	7.1	12.4576	1	26	1	3	96	25	15	0	15	6	6	5	50	40	28	1.72	18	1608	3	5.76	0.39	20.17	239	1.28	4.56
VI1	VI1-1	2014	2014-06-05	C	V	P	512443	4770526	6.39	16.7731	5	17	1	4	176	30	15	0	40	8	7	8	71	29	13	1.59	16	1321	1	5.79	0.39	12.82	297	1.77	4.75
VI1	VI1-2	2013	2013-07-17	C	V	P	512454	4770519	6.91	12.9209	0	25	1	4	64	25	15	0	8	6	6	5	50	64	29	2.02	22	1201	NaN	5.88	0.41	16.57	209	1.44	5.91
VI1	VI1-2	2014	2014-06-05	C	V	P	512454	4770519	5.53	17.041	3	19	2	3	32	30	20	0	40	8	7	8	53	30	9	1.75	17	1653	1	5.71	0.35	9.5	207	1.27	4.33
VI1	VI1-3	2013	2013-07-17	C	V	P	512468	4770481	4.12	8.49022	10	18	1	1	80	25	10	0	9	7	5	5	53	22	26	2.09	23	4789	NaN	5.84	0.42	16.8	315	2.11	6.03
VI1	VI1-3	2014	2014-06-05	C	V	P	512468	4770481	5.21	16.6236	0	14	1	2	80	30	15	0	40	8	7	8	40	41	10	1.83	17	1590	2	5.96	0.34	16.15	373	1.64	4.14
VI1	VI1-4	2013	2013-07-17	C	V	P	512485	4770481	5.44	9.38786	10	18	1	4	96	25	10	0	40	9	6	5	60	29	28	2.03	21	1206	NaN	5.9	0.38	14.24	368	2	5.25
VI1	VI1-4	2014	2014-06-05	C	V	P	512485	4770481	6.07	17.8308	0	15	1	4	48	30	10	0	5	8	6	8	71	29	11	1.83	16	1360	1	5.89	0.36	11.41	250	1.21	3.91
VNE1	VNE1-1	2013	2013-07-02	S	V	P	521107	4768668	3.74	10.5274	5	14	1	5	208	16	20	0	3	7	6	7	80	31	30	2.54	34	1412	NaN	6.01	0.52	79.74	349	1.63	7.85
VNE1	VNE1-1	2014	2014-06-24	S	V	P	521107	4768668	4.93	15.5432	0	9	1	2	80	15	15	0	1	7	6	7	72	27	13	1.55	22	1412	NaN	6.3	0.44	81.84	455	1.99	6.5
VNE1	VNE1-2	2013	2013-07-02	S	V	P	521103	4768691	3.91	10.3935	0	8	1	4	208	20	20	0	5	7	5	7	53	43	28	2.11	26	1547	NaN	5.87	0.47	93.22	606	1.6	6.19
VNE1	VNE1-2a	2014	2014-06-24	S	V	P	521103	4768691	5.16	15.7968	0	8	1	3	96	25	20	0	1	7	6	7	43	36	13	1.34	22	1547	NaN	6.42	0.42	107.18	549	1.19	5.62
VNE1	VNE1-2b	2014	2014-06-24	S	V	P	521103	4768691	5.16	15.7968	0	8	1	3	96	25	20	0	1	7	6	7	43	36	13	1.34	22	1547	NaN	6.42	0.42	107.18	549	1.19	5.62
VNE1	VNE1-3	2013	2013-07-02	S	V	P	521082	4768713	3.6	8.43063	0	15	1	4	208	18	18	0	2	7	6	7	43	38	29	2.04	29	1577	NaN	6.15	0.47	85.39	325	1.48	6.39
VNE1	VNE1-3a	2014	2014-06-24	S	V	P	521082	4768713	4.05	12.0197	0	16	1	2	32	20	20	0	1	7	6	7	54	26	11	1.42	23	1577	NaN	6.35	0.47	99.58	337	1.66	6.02
VNE1	VNE1-3b	2014	2014-06-24	S	V	P	521082	4768713	4.05	12.0197	0	16	1	2	32	20	20	0	1	7	6	7	54	26	11	1.42	23	1577	NaN	6.35	0.47	99.58	337	1.66	6.02
VNE1	VNE1-4	2013	2013-07-02	S	V	P	521067	4768685	4.17	12.0286	0	10	1	6	208	18	20	0	5	7	6	7	74	30	27	2.44	30	1369	NaN	6.13	0.52	85.16	321	1.44	6.55
VNE1	VNE1-4	2014	2014-06-24	S	V	P	521067	4768685	4.41	13.0418	0	12	1	4	48	20	20	0	7	6	7	7	74	23	7	1.42	21	1369	NaN	6.33	0.44	81.12	279	1.44	5.62
VO1	VO1-1	2013	2013-07-17	C	V	P	512562	4770513	5.8	11.4367	20	21	1	4	128	18	10	0	6	8	7	5	50	53	26	3.17	36	1143	NaN	5.9	0.53	45.05	499	1.17	6.82
VO1	VO1-1	2014	2014-06-05	C	V	P	512562	4770513	4.6	15.0363	0	23	1	7	208	30	10	0	4	8	6	8	40	37	14	2.49	17	1121	1	5.77	0.4	24.57	334	1.21	5.16
VO1	VO1-2	2013	2013-07-17	C	V	P	512543	4770446	6.58	12.7465	0	30	1	3	176	25	15	0	5	4	5	4	60	46	27	2.33	26	959	NaN	5.89	0.46	14.19	192	1.39	6.47
VO1	VO1-2	2014	2014-06-05	C	V	P	512543	4770446	4.31	14.3321	0	16	1	7	96	30	15	0	4	8	7	8	60	27	13	2.08	19	1289	1	5.9	0.38	8.62	164	1.63	5.06
VO1	VO1-3	2013	2013-07-17	C	V	P	512563	4770503	6.11	12.6181	25	25	1	5	48	25	10	0	5	5	5	4	74	53	28	2.61	30	1351	NaN	5.81	0.52	14.81	257	2.04	5.52
VO1	VO1-3	2014	2014-06-05	C	V	P	512563	4770503	5.02	15.3364	0	17	1	7	128	30	10	0	18	8	7	8	74	38	16	2.03	21	1583	1	5.69	0.39	10.72	301	1.44	4.95
VO1	VO1-4	2013	2013-07-17	C	V	P	512577	4770550	5.77	11.2783	25	28	2	5	64	25	15	0	4	5	4	3	63	36	27	2.24	29	1411	NaN	6.29	0.57	17.04	256	1.27	5.29
VO1	VO1-4	2014	2014-06-05	C	V	P	512577	4770550	6.41	20.0601	0	15	1	5	160	30	15	5	40	7	8	8	60	36	15	2.54	29	1565	NaN	6.59	0.52	18.52	301	1.53	6.58
VE2	VE2-1	2013	2013-08-28	S	V	H	520496	4768393	2.55	6.92616	0	18	1	3	64	14	23	0	3	6	6	6	53	55	24	1.9	23	1867	7	5.45	0.42	7.02	114	1.37	5.85
VE2	VE2-1	2014	2014-07-24	S	V	H	520496	4768393	4.01	12.0234	0	17	1	1	48	12	25	0	40	7	6	6	63	19	12	1.37	18	2130	4	5.7	0.41	7.53	98	2.12	4.55
VE2	VE2-2	2013	2013-08-28	S	V	H	520511	4768383	2.61	7.0202	0	20	1	4	80	17	23	0	3	6	6	6	50	41	25	1.77	20	2231	7	5.48	0.39	6.17	107	1.5	5.58
VE2	VE2-2	2014	2014-07-24	S	V	H	520511	4768383	4.18	12.5478	0	16	1	2	16	10	20	0	40	7	6	6	54	16	17	1.05	16	2444	4	5.69	0.34	6.21	51	2.03	4.12
VE2	VE2-3	2013	2013-08-28	S	V	H	520543	4768398	2	4.19441	0	19	1	3	64	15	23	0	4	6	7	7	53	37	24	2.02	22	1940	16	5.33	0.36	4.37	95	1.52	3.88
VE2	VE2-3	2014	2014-07-24	S	V	H	520543	4768398	3.78	11.3394	0	23	1	3	48	15	20	0	40	7	6	6	50	20	8	1.03	11	2121	19	5.31	0.3	5.54	77	1.44	4.02
VE2	VE2-4	2013	2013-08-28	S	V	H	520555	4768388	2.95	8.0973	0	23	1	3	80	13	23	2	6	7	7	8	60	42	22	1.04	14	2369	24	5.24	0.34	12.15	100	0.99	3.59
VE2	VE2-4	2014	2014-07-24	S	V	H	520555	4768388	4.04	12.1176	0	19	1	6	96	15	25	0	40	7	7	6	72	15	19	0.91	13	3066	21	5.43	0.31	3.67	75	1.91	3.87
VI2	VI2-1	2013	2013-07-10	S	V	H	518957	4771245	9.29	13.244	0	14	1	3	80	9	15	0	40	6	5	6	53	50	29	3.18	24	2594	23	5.04	0.44	7.26	236	0.99	6.17
VI2	VI2-1	2014	2014-05-27	S	V	H	518957	4771245	8.85	13.6874	0	12	1	5	176	15	15	0	9	9	7	7	53	45	13	1.42	11	1937	13	5.19	0.34	14.36	347	2.47	2.64
VI2	VI2-2	2013	2013-07-10	S	V	H	518947	4771279	8.59	10.2924	0	17	1	2	160	8	15	0	40	6	5	6	53	46	28	4.25	34	2128	12	5.24	0.48	7.74	214	0.91	6.14
VI2	VI2-2	2014	2014-05-27	S	V	H	518947	4771279	8.51	14.1575	0	9	1	3	48	15	15	0	16	9	7	7	53	48	15	2.47	19	1689	25	5.34	0.42	12.82	199	2.32	4.86
VI2	VI2-3	2013	2013-07-18	C	V	H	509178	4772959	7.5	11.2355	0	22	1	2	0	30	10	20	40	8	4	5	46	11	22	1.73	35	1936	NaN	6.48	0.53	41.39	316	1.27	7.21
VI2	VI2-3	2014	2014-06-18	C	V	H	509178	4772959	6.61	11.8055	0	19	1	6	32	5	15	0	40	8	5	5	46	35	13	1.81	33	1976	NaN	6.99	0.48	6.61	168	0.53	6.32
VI2	VI2-4	2013	2013-07-18	C	V	H	509155	4772955	6.93	10.0435	0	18	1	2	16	30	10	5	40	8	4	6	50	27	23	2.98	42	1355	NaN	7.43	0.52	25.73	175	0.83	7.34
VI2	VI2-4	2014	2014-06-18	C	V	H	509155	4772955	3.37	6.84681	0	15	1	2	32	5	15	0	4	8	5	5	43	39	4	1	22	1861	NaN	6.73	0.37	29.72	222	0.51	4.39
VNE2	VNE2-1	2013	2013-08-28	S	V	H	520510	4768343	2.34	4.59153	0	20	1	3	16	4	18	0	3	7	7	8	80	31	24	1.48	18	2766	15	5.32	0.38	24.59	80	0.98	4.96
VNE2	VNE2-1	2014	2014-07-24	S	V	H	520510	4768343	3.87	11.6232	0	16	1	2	0	8	10	0	40	7	5	6	72	23	22	1.22	20	2909	11	5.49	0.37	25.81	135	1.42	5.81
VNE2	VNE2-2	2013	2013-08-28	S	V	H	520493	4768345	2.26	4.53804	0	23	1	2	0	5	18	0	4	6	5	6	71	47	23	1.78	18	2700	35	5.04	0.38	7.88	100	1.04	5.74
VNE2	VNE2-2	2014	2014-07-24	S	V	H	520493	4768345	3.74	11.2266	0	17	1	2	0	5	20	0	40	7	5	6	74	20	20	1.46	19	2620	28	5.18	0.4	11.13	97	1.75	5.13
VNE2	VNE2-3	2013	2013-08-28	S	V	H	520490	4768353	2.49	6.80947	0	20	1	2	0	7	15	0	2	6	6	7	40	57	22	1.7	16	2294	36	5.04	0.35	12.44	88	1.48	4.78
VNE2	VNE2-3	2014	2014-07-24	S	V	H	520490	4768353	4.04	12.1086	0	19	1	2	0	5	10	0	40	6	5	6	44	24	14	1.16	13	2506	33	5.19	0.32	7.93	71	1.59	3.89
VNE2	VNE2-4	2013	2013-08-28	S	V	H	520473	4768370	2.57	6.52243	0	20	1	4	16	10	15	0	4	7	5	6	50	61	24	2.2	18	2708	33	5.02	0.4	8.35	98	1.36	5.7
VNE2	VNE2-4	2014	2014-07-24	S	V	H	520473	4768370	3.73	11.1852	0	17	1	3	0	5	10	0	40	6	5	5	45	39	20	1.54	17	2204	30	5.16	0.39	11.69	90	1.63	5.35
VO2	VO2-1	2013	2013-07-10	S	V	H	519015	4771200	5.38	7.85153	0	17	1	1	0	10	20	0	17	6	5	7	42	51	27	3.57	30	4460	7	5.4	0.45	8.07	143	1.2	6.33
VO2	VO2-1	2014	2014-05-27	S	V	H	519015	4771200	7.46	14.2983	0	12	1	2	568	10	10	0	11	8	7	8	45	38	11	2.81	25	1851	1	6.16	0.57	24.9	159	2.92	7.44
VO2	VO2-2	2013	2013-07-10	S	V	H	519022	4771231	3.17	4.47841	0	22	1	4	256	8	20	0	40	6	5	7	52	49	26	5.21	47	2353	1	5.53	0.65	13.76	229	1.31	9.42
VO2	VO2-2	2014	2014-05-27	S	V	H	519022	4771231	8.31	16.4478	0	17	1	3	32	10	15	0	13	9	7	7	50	44	15	1.85	14	1982	4	5.85	0.38	41.87	93	2.61	4.06
VO2	VO2-3	2013	2013-07-18	C	V	H	509238	4772983	5.96	10.6318	0	14	1	3	0	25	5	10	40	8	5	6	52	37	25	2.93	45	1611	NaN	7.49	0.53	22.5	171	1.3	6.7
VO2	VO2-3	2014	2014-06-18	C	V	H	509238	4772983	2.44	6.25421	0	14	1	5	32	5	15	0	40	8	6	6	50	23	11	3.1	43	1694	NaN	7.79	0.52	5.94	173	0.78	6.45
VO2	VO2-4	2013	2013-07-18	C	V	H	509214	4772995	6.29	10.6713	0	17	1	2	16	23	15	0	40	8	3	6	45	56	28	1.36	25	1794	NaN	6.18	0.48	39.11	323	1.79	6.25
VO2	VO2-4	2014	2014-06-18	C	V	H	509214	4772995	4.14	7.77876	0	14	1	3	32	10	15	5	8	8	6	6	46	35	13	2.48	40	1808	NaN	7.71	0.45	27.09	200	0.9	5.41
VE3	VE3-1	2013	2013-09-23	S	V	X	521863	4772252	1.66	4.11172	5	23	1	3	48	9	20	0	40	7	8	7	40	51	26	3.91	30	2164	2	5.71	0.52	6.37	145	1.2	7.04
VE3	VE3-1	2014	2014-07-23	S	V	X	521863	4772252	5.55	16.7013	0	27	1	3	144	5	10	3	40	8	6	7	45	12	23	1.12	15	2714	NaN	6.17	0.38	5.35	107	2.17	5.11
VE3	VE3-2	2013	2013-09-23	S	V	X	521867	4772276	1.52	4.12803	5	22	1	2	96	8	15	0	40	7	6	7	80	49	25	4.17	35	2261	1	5.85	0.5	5.86	100	1.14	6.88
VE3	VE3-2	2014	2014-07-23	S	V	X	521867	4772276	4.75	13.1347	5	26	1	3	64	5	10	0	40	8	7	7	74	16	25	1.52	21	2676	NaN	6.54	0.4	5.24	85	2.25	5.34
VE3	VE3-3	2013	2013-09-23	S	V	X	521847	4772288	2.01	5.53905	5	20	1	2	192	8	15	0	40	7	7	7	71	48	29	4.42	36	1786	NaN	6.48	0.46	8.18	123	1.45	5.58
VE3	VE3-3	2014	2014-07-23	S	V	X	521847	4772288	4.9	13.6712	1	16	1	2	352	5	10	0	40	8	6	6	72	15	26	1.49	24	2163	NaN	6.84	0.36	6.65	141	2.8	4.01
VE3	VE3-4	2013	2013-09-23	S	V	X	521837	4772268	1.97	7.13416	5	20	1	2	80	8	15	0	40	8	7	7	40	53	26	4.33	43	2843	1	5.77	0.54	8.14	106	1.47	6.85
VE3	VE3-4	2014	2014-07-23	S	V	X	521837	4772268	6.48	18.1591	5	22	1	6	160	10	10	0	40	8	7	7	46	33	22	1.34	20	2347	NaN	5.93	0.41	6.88	98	2.3	4.8
VI3	VI3-1	2013	2013-07-10	S	V	X	519436	4770796	6.24	8.1903	0	19	1	4	80	9	20	0	5	8	5	6	60	38	25	3.36	33	1626	5	5.3	0.55	10.06	153	1.72	7.64
VI3	VI3-1	2014	2014-06-12	S	V	X	519436	4770796	7.24	20.5786	0	17	1	4	144	10	15	0	3	8	7	7	71	19	22	2.5	34	1279	6	5.31	0.44	14.28	149	1.64	5.85
VI3	VI3-2	2013	2013-07-01	C	V	X	511497	4771497	2.81	10.9907	0	28	1	6	432	30	20	0	13	7	6	5	80	22	26	2.44	27	1409	NaN	6.21	0.38	4.89	141	2.44	5.21
VI3	VI3-2	2014	2014-06-06	C	V	X	511497	4771497	2.97	9.6063	5	21	1	1	192	15	10	5	10	7	6	7	63	13	12	1.75	23	2013	NaN	6.31	0.38	9.44	147	1.57	5.08
VI3	VI3-3	2013	2013-07-01	C	V	X	511523	4771503	2.54	8.82768	0	29	1	6	208	30	12	0	18	7	4	6	71	35	26	2.28	34	1324	NaN	6.92	0.48	4.03	202	2.45	6.1
VI3	VI3-3	2014	2014-06-06	C	V	X	511523	4771503	2.81	10.1032	5	24	1	8	224	15	10	5	30	7	6	8	71	23	18	2.04	31	2212	NaN	6.96	0.44	6.9	181	1.28	6.18
VI3	VI3-4	2013	2013-09-23	S	V	X	521919	4771729	4.68	9.63389	0	21	1	3	48	18	18	0	30	7	7	7	40	56	25	2.84	23	1414	3	5.62	0.41	9.81	184	1.19	4.69
VI3	VI3-4	2014	2014-06-12	S	V	X	521919	4771729	6.43	17.9992	0	14	1	4	112	5	15	0	12	7	8	7	50	16	19	1.31	15	1362	4	5.49	0.37	7.74	200	1.17	3.92
VNE3	VNE3-1	2013	2013-09-23	S	V	X	521861	4772229	2.08	6.0551	5	19	1	3	96	5	20	0	40	7	8	7	50	48	25	4.04	33	2016	1	5.88	0.56	7.21	125	1.21	7.15
VNE3	VNE3-1	2014	2014-07-23	S	V	X	521861	4772229	4.82	13.7635	5	35	1	4	160	5	15	0	40	8	6	7	48	18	22	1.35	16	1564	NaN	6.06	0.36	5.02	107	2.14	4.62
VNE3	VNE3-2	2013	2013-09-23	S	V	X	521877	4772239	3.15	8.49009	5	14	1	2	336	16	15	0	40	8	7	7	60	41	29	4.28	44	1418	NaN	6.41	0.6	12.44	308	1.69	8.21
VNE3	VNE3-2	2014	2014-07-23	S	V	X	521877	4772239	6.52	15.9727	5	18	1	7	512	5	15	0	40	8	7	7	63	19	24	2.05	32	1394	NaN	7	0.51	9.92	243	2.46	6.46
VNE3	VNE3-3	2013	2013-09-23	S	V	X	521879	4772222	1.89	4.68235	5	16	1	1	112	14	20	0	40	7	6	7	53	52	27	4.36	41	2163	NaN	6.04	0.58	6.83	130	0.96	8.41
VNE3	VNE3-3	2014	2014-07-23	S	V	X	521879	4772222	6.22	15.5056	0	17	1	5	144	5	10	0	40	8	7	6	50	19	26	1.59	19	2186	NaN	6.1	0.39	5.44	122	2.71	4.58
VNE3	VNE3-4	2013	2013-09-23	S	V	X	521888	4772244	2.26	6.69705	5	16	1	2	160	17	15	0	3	8	7	7	50	50	27	4.16	34	4829	NaN	6.28	0.63	39.04	219	1.53	8.66
VNE3	VNE3-4	2014	2014-07-23	S	V	X	521888	4772244	6.44	15.9186	0	17	1	2	288	5	20	0	40	8	7	7	53	11	20	1.89	31	2040	NaN	6.81	0.53	10.38	228	2.19	7.26
VO3	VO3-1	2013	2013-07-10	S	V	X	519491	4770832	3.47	10.415	0	17	1	4	144	12	25	0	10	8	5	7	50	41	25	2.57	30	1966	2	5.73	0.45	51.22	368	2.51	6.59
VO3	VO3-1	2014	2014-06-12	S	V	X	519491	4770832	7.82	22.8727	0	15	1	3	224	5	10	0	40	8	7	7	53	17	23	1.98	26	1610	1	5.78	0.42	48.49	370	2.05	5.57
VO3	VO3-2	2013	2013-07-01	C	V	X	511456	4771455	3.31	11.5766	0	23	1	2	208	30	20	0	17	7	6	7	53	47	24	2.76	41	1817	NaN	5.96	0.43	2.8	123	2.15	4.95
VO3	VO3-2	2014	2014-06-06	C	V	X	511456	4771455	4.51	12.6635	5	25	1	2	240	10	9	0	20	7	6	8	60	16	15	1.64	22	1859	NaN	6.01	0.41	11.13	114	1.52	5.65
VO3	VO3-3	2013	2013-07-01	C	V	X	511489	4771456	2.56	8.29263	0	29	1	5	176	25	20	0	40	7	6	5	50	35	25	3.33	41	1339	NaN	6.29	0.56	3.99	119	2.96	7.63
VO3	VO3-3	2014	2014-06-06	C	V	X	511489	4771456	3.78	10.6276	5	33	1	5	288	10	9	5	40	7	7	8	53	33	22	2.23	32	1656	NaN	6.67	0.47	8.11	66	1.91	6.65
VO3	VO3-4	2013	2013-09-23	S	V	X	521931	4771779	3.17	7.23895	0	14	1	2	64	19	20	0	13	8	7	7	53	42	25	2.92	24	1461	3	5.64	0.45	11.3	197	0.92	4.95
VO3	VO3-4	2014	2014-06-12	S	V	X	521931	4771779	7.07	18.5698	0	15	1	5	240	5	15	0	25	7	8	7	53	25	20	3.65	25	1986	3	5.75	0.42	10.71	275	2.27	5.06
