# Supplementary material for: The Community Structures of Prokaryotes and Fungi in Mountain Pasture Soils are Highly Correlated and Primarily Influenced by pH
Source: Front Microbiol. 2015 Nov 27;6:1321. doi: 10.3389/fmicb.2015.01321 (PMC4661322; doi:10.3389/fmicb.2015.01321)
Supplement: Table S2 — Alpha diversity estimates for all samples. [file Table2.XLS]

## Sheet: Sheet1
Table S2 – Alpha diversity estimates for all samples
Sample	Year	16S Reads**	16S richness	16S Rarefied richness	H' (Shannon entropy, 16S)	J' (evenness, 16S)	ITS Reads**	ITS Richness	ITS Rarefied richness	H' ITS	J' ITS
HNH1-1	2013	247584	7235	3452.83	6.76227	0.760944	152658	1747	1078.99	4.47325	0.599177
HNH1-1	2014	140011	5421	3492.87	6.92075	0.804922	79319	526	456.479	4.15486	0.663153
HNH1-2	2013	162904	6849	3732.17	6.89164	0.780316	175759	1749	1095.36	4.49016	0.601349
HNH1-2	2014	128175	5705	3446.29	6.6686	0.771016	105018	898	724.42	3.92756	0.577567
HNH1-3	2013	91214	4432	3048.87	6.27444	0.747259	165875	1197	853.069	4.15467	0.58619
HNH1-3	2014	170123	4278	2840.19	6.68282	0.799261	83005	402	345.151	3.46649	0.578089
HNH1-4	2013	174142	6321	3426.06	6.72927	0.768916	135171	1700	1140.37	4.71769	0.634236
HNH1-4	2014	144231	5739	3389.83	6.82207	0.788219	120797	1031	809.451	4.30578	0.620584
HH1-1	2013	174019	7132	3774.16	6.65793	0.750413	148592	1532	997.188	4.41483	0.601941
HH1-1	2014	104348	6184	3880.28	6.91377	0.791981	180826	1140	844.406	4.24671	0.60333
HH1-2	2013	127688	6561	3732.38	6.57154	0.747709	94657	1518	1106.97	4.71075	0.643092
HH1-2	2014	123934	6109	3586.94	6.55045	0.751412	136918	998	756.587	4.0954	0.593042
HH1-3	2013	164105	6002	3218.42	6.54232	0.752004	145271	1405	913.759	4.23163	0.58385
HH1-3	2014	131799	5104	3059.61	6.62554	0.776026	81261	864	678.981	3.71956	0.550102
HH1-4	2013	168875	6951	3874.83	7.01995	0.793516	143050	1628	1070.45	4.52532	0.611934
HH1-4	2014	149684	5285	3053.54	6.56252	0.76552	80350	904	722.665	3.66269	0.53809
HNH2-1	2013	182528	6408	3459.8	6.55685	0.748047	169617	1026	618.584	3.44532	0.496915
HNH2-1*	2014	86716	3685	2821.75	6.71305	0.817466	112866	576	485.347	3.7433	0.588929
HNH2-2	2013	147847	6078	3522.26	6.96411	0.799331	138932	1336	854.626	4.09892	0.569497
HNH2-2*	2014	61424	3465	2857.59	6.8453	0.839866	67407	485	436.994	3.77441	0.610336
HNH2-3	2013	144264	5895	3457.52	6.97008	0.802833	139653	1220	818.81	4.12151	0.579954
HNH2-3	2014	134893	4437	2993.12	6.79385	0.80901	136100	495	385.4	3.92654	0.632848
HNH2-4	2013	131244	5880	3599.48	6.9999	0.806504	132425	1297	893.396	4.19752	0.585607
HNH2-4	2014	119676	5504	3448.12	6.94231	0.806006	140255	655	516.631	3.89118	0.600062
HH2-1	2013	119389	5517	3297.14	6.63698	0.770345	87915	1320	924.611	4.1227	0.573762
HH2-1	2014	101413	4697	3426.35	7.01751	0.830015	147408	573	460.629	4.01235	0.631778
HH2-2	2013	125224	7075	4129.16	7.05903	0.796341	85819	1292	980.472	4.50436	0.628754
HH2-2*	2014	92713	3463	2666.6	6.58951	0.80854	125282	508	420.785	3.92241	0.629552
HH2-3	2013	122126	5752	3485.18	6.87911	0.794602	109146	1183	772.79	3.86218	0.545829
HH2-3*	2014	114181	4319	2959.95	6.60965	0.78961	146005	567	453.978	3.77308	0.59509
HH2-4	2013	192042	7321	3811.18	6.93276	0.779093	159771	1792	1082.36	4.45682	0.59495
HH2-4	2014	128303	5804	3486.19	6.83933	0.789187	150310	1328	934.972	4.03037	0.560441
MNP1-1	2013	171936	6425	3438.01	6.73114	0.767698	141632	1364	903.725	4.44542	0.615865
MNP1-1*	2014	157453	3957	2335.32	6.44204	0.777719	148527	548	383.447	3.33032	0.528095
MNP1-2	2013	143757	6101	3445.65	6.70725	0.769515	135516	1380	905.027	4.41969	0.611313
MNP1-2*	2014	114440	3620	2305.23	6.41927	0.783389	168129	664	427.732	3.36608	0.517996
MNP1-3	2013	155825	4031	2295.53	6.37976	0.768482	123612	862	570.961	3.71895	0.550201
MNP1-3	2014	157557	4932	2831.51	6.55601	0.770978	131023	739	530.371	4.0136	0.607634
MNP1-4	2013	148342	3814	2226.42	6.33226	0.767878	95616	764	556.037	3.73581	0.562744
MNP1-4*	2014	205468	4506	2470.48	6.38112	0.758469	187408	609	363.527	3.03381	0.473159
MNP1-5	2013	152793	3875	2500.9	6.52256	0.789436	172368	586	463.675	4.04391	0.634507
MNP1-6	2013	95367	3722	2540.9	6.46468	0.786264	117895	397	267.281	2.02303	0.338076
MNP1-7	2013	109964	4262	2791.51	6.64079	0.794591	141512	737	504.86	3.79049	0.574091
MNP1-8	2013	105311	2853	2066.95	6.27133	0.788239	174023	426	342.99	3.57819	0.591002
MP1-1	2013	154719	5302	2952.23	6.7414	0.786093	149800	1086	736.018	3.7779	0.540453
MP1-1*	2014	172122	4116	2296.66	6.36677	0.764994	149928	622	406.799	3.54868	0.551642
MP1-2	2013	161155	3353	2096.46	6.2549	0.770534	177445	590	398.087	3.21935	0.50459
MP1-2*	2014	133194	3634	2192.05	6.30375	0.768929	136812	628	401.112	3.39055	0.526275
MP1-3	2013	129448	3751	2283.83	6.34854	0.771411	159290	533	324.577	2.88729	0.459867
MP1-3*	2014	136395	3440	2132.2	6.31557	0.775561	122004	489	365.667	3.21441	0.519093
MP1-4	2013	162535	4002	2500.22	6.39114	0.770523	189749	702	476.547	3.37869	0.515521
MP1-4*	2014	141346	3507	2131.81	6.272	0.76839	127929	530	400.931	3.37657	0.538281
MNP2-1	2013	127533	6354	3733.74	6.88397	0.786125	101357	1485	1032.78	4.39502	0.601796
MNP2-1	2014	91789	5786	3747.01	6.69771	0.773122	129421	1494	971.459	4.42158	0.604932
MNP2-2	2013	161125	6800	3731.2	6.90018	0.781919	104418	1538	1060.47	4.37624	0.596361
MNP2-2	2014	94062	5202	3444.88	6.59798	0.77108	91080	998	789.783	4.13117	0.598221
MNP2-3	2013	164616	6253	3349.78	6.69121	0.765514	102808	1047	705.34	3.73299	0.536836
MNP2-3	2014	82682	5011	3353.84	6.50014	0.762982	69178	825	727.544	4.77347	0.710826
MNP2-4	2013	171222	6445	3366.38	6.70251	0.764162	99551	1010	696.691	3.69057	0.533496
MNP2-4	2014	75221	4909	3451.64	6.57108	0.773175	78333	966	754.481	4.40934	0.64153
MNP2-5	2013	188309	6469	3373.35	6.73994	0.768103	155486	1040	629.305	3.83884	0.552591
MNP2-6	2013	154259	6668	3625.03	6.83899	0.77671	128644	1133	725.8	3.95754	0.562739
MNP2-7	2013	162049	5929	3284.16	6.76827	0.779071	150462	1056	643.953	3.76809	0.541218
MNP2-8	2013	163573	6148	3367.2	6.73321	0.771814	153949	1060	622.266	3.83645	0.550737
MP2-1	2013	160126	6824	3740.13	6.81735	0.772224	153710	1259	794.407	4.09834	0.574153
MP2-1	2014	129085	6218	3508.03	6.48909	0.742867	130156	869	662.451	4.1377	0.611421
MP2-2	2013	153135	6218	3443.31	6.72966	0.770407	150501	1091	688.2	3.71796	0.531528
MP2-2	2014	41963	3196	2771.64	6.18969	0.767033	145054	742	461.176	3.60272	0.545095
MP2-3	2013	108958	7025	4249.4	7.04137	0.794986	131161	1476	962.004	4.31498	0.591329
MP2-3	2014	125239	4976	2922.04	6.29601	0.73963	114897	866	659.421	4.12937	0.610502
MP2-4	2013	139205	5117	3015.01	6.52837	0.764417	148409	1043	663.194	3.7626	0.541392
MP2-4	2014	54772	3629	2848.21	6.13079	0.747957	104314	726	473.239	3.2834	0.498425
MNP3-1	2013	140433	3797	2258.85	6.3447	0.769804	163044	683	425.206	3.38135	0.518096
MNP3-1*	2014	150221	3990	2332.61	6.41071	0.773163	163225	607	384.253	3.46002	0.539909
MNP3-2	2013	131316	4063	2553.73	6.41429	0.771906	151330	676	441.958	3.6494	0.560052
MNP3-2*	2014	159689	4503	2655.12	6.4935	0.771887	151518	701	483.562	3.50161	0.534393
MNP3-3	2013	161824	4414	2586.16	6.66063	0.793637	180011	864	533.83	3.71829	0.549915
MNP3-3	2014	144968	4693	2754.64	6.68948	0.791296	148774	741	530.91	3.95273	0.598174
MNP3-4	2014	133508	4501	2786.48	6.60602	0.785304	133535	781	579.584	3.64829	0.547744
MP3-1	2013	109663	4089	2627.85	6.5321	0.785481	188710	927	573.707	3.43528	0.502825
MP3-1*	2014	172934	5168	2789.12	6.56761	0.76812	131440	795	551.41	3.57468	0.535265
MP3-2	2013	110417	3500	2269.79	6.41166	0.785693	118352	753	533.182	3.72633	0.562544
MP3-2*	2014	137977	3712	2158.35	6.1176	0.744295	115957	684	469.061	3.10906	0.476269
MP3-3	2013	126052	3327	2106.12	6.21229	0.76602	146337	668	454.378	3.27386	0.503338
MP3-3	2014	143726	4812	2718.94	6.43534	0.758986	204793	820	539.209	3.35248	0.499676
MP3-4	2013	152944	3398	2025.3	6.24632	0.768216	166563	653	414.715	3.2672	0.504075
MP3-4	2014	115010	3283	2092.57	6.18416	0.763805	138100	578	423.417	3.73563	0.587403
MDC-1	2013	115752	4810	3268.93	6.43321	0.758772	88086	712	632.171	4.72042	0.718692
MDC-1	2014	146173	6769	3824.46	6.96001	0.789107	87498	776	662.465	4.05812	0.609863
MDC-2	2013	193106	5613	3467.27	6.4762	0.750182	113086	840	700.497	4.39153	0.6522
MDC-2	2014	132663	4541	2838.57	6.52436	0.774782	113042	675	512.007	3.291	0.505164
MDC-3	2013	158824	5843	3337.47	6.37093	0.73457	97106	992	781.621	4.43109	0.642212
MDC-3	2014	128059	5342	3201.71	6.62243	0.771543	180771	1134	757.101	3.77596	0.536853
MDC-4	2013	145472	7109	4034.7	6.84065	0.771289	97882	1218	908.675	4.52533	0.636925
MDC-4	2014	121012	5754	3495.15	6.75429	0.780153	166743	1199	826.598	4.18973	0.590998
MDL-1	2013	151952	7299	4084.98	7.19392	0.808715	139859	1569	1107.25	4.69215	0.637677
MDL-1*	2014	64745	2627	2191.14	6.1943	0.786718	44845	318	304.113	3.40645	0.591188
MDL-2	2013	140541	6509	3708.67	7.07446	0.805661	118763	1350	955.176	4.55065	0.631346
MDL-2	2014	71383	3035	2457.81	6.47602	0.807688	83040	351	311.622	3.22497	0.550262
MDL-3	2013	130826	5901	3531.91	6.98797	0.804798	128385	1345	963.966	4.55632	0.632458
MDL-3*	2014	79020	2207	1892.33	6.3915	0.830131	33357	173	173	3.30167	0.640691
MDL-4	2013	140525	5022	3205.06	6.78365	0.796055	99717	912	780.789	4.71299	0.691497
MDL-4*	2014	92700	3673	2547.95	6.28709	0.7659	96331	568	462.962	3.24108	0.51104
MDM-1	2013	187629	5698	3204.92	6.94314	0.802873	106237	1123	802.271	4.52775	0.644633
MDM-1	2014	150107	5013	3107.76	6.80917	0.799219	101510	602	513.652	4.21318	0.658284
MDM-2	2013	170820	5837	3323.36	6.96839	0.803554	128540	1105	702.472	4.03116	0.575256
MDM-2*	2014	69722	2989	2327.95	6.3852	0.797882	140817	454	348.162	3.28338	0.536667
MDM-3	2013	198366	5747	3090.87	6.71262	0.775449	136596	1044	696.456	4.09137	0.588617
MDM-3	2014	110715	4400	2996.71	6.78648	0.808939	113765	478	395	4.17082	0.676026
MDM-4	2013	187980	5475	3009.05	6.69113	0.77732	146437	999	628.01	3.70037	0.535761
MDM-4*	2014	72883	3184	2453.7	6.53839	0.810622	127556	414	346.23	3.69406	0.613034
VE1-1	2013	110950	4176	2695.33	6.6184	0.793848	137560	1032	676.602	4.02035	0.579364
VE1-1	2014	94768	5570	3569.7	6.92668	0.803079	73140	1536	1216.08	4.88827	0.666254
VE1-2	2013	125986	4362	2683.22	6.61015	0.788737	137053	1072	698.544	4.03691	0.57858
VE1-2	2014	102424	6801	4282.68	7.31243	0.828621	139226	1849	1198.84	4.73139	0.628973
VE1-3	2013	139576	5203	3042.87	6.5337	0.763551	151164	1167	722.407	3.80367	0.538597
VE1-3	2014	91150	6632	4362.53	7.35726	0.836085	100032	1473	1077.64	4.73131	0.648564
VE1-4	2013	120253	4921	2978.9	6.49401	0.763887	135236	1125	708.954	3.79921	0.540771
VE1-4	2014	88230	6302	4164.43	7.30361	0.83483	159079	1872	1141.69	4.44162	0.589484
VI1-1	2013	136020	4184	2604.26	6.60947	0.792596	116930	659	473.79	3.25956	0.502188
VI1-1	2014	127753	6624	3871.91	7.18396	0.816503	129065	1687	1174.13	4.58523	0.617065
VI1-2	2013	106038	5146	3524.78	6.91379	0.809011	69773	768	695.052	4.1199	0.620114
VI1-2	2014	62732	5452	4065.63	7.21932	0.839091	103062	1313	924.024	4.18414	0.582743
VI1-3	2013	118952	5192	3476.15	6.89493	0.805965	77275	811	727.321	4.20742	0.628136
VI1-3	2014	82583	6038	4071.28	7.20036	0.827073	88170	1435	1067.89	4.46676	0.614501
VI1-4	2013	150580	7386	4147.47	7.05116	0.791612	64171	1203	984.065	4.53623	0.639574
VI1-4	2014	96997	6073	3938.95	7.17894	0.824066	127401	1347	943.127	4.24414	0.589003
VNE1-1	2013	125900	5811	3452.22	6.72355	0.775719	153015	1836	1185.76	4.7257	0.628807
VNE1-1	2014	101239	6819	4240.59	7.29864	0.82681	113344	1735	1149.45	4.57525	0.613406
VNE1-2	2013	118700	5757	3470.78	6.73619	0.778015	131215	1735	1158.49	4.69721	0.629757
VNE1-2a	2014	104427	6470	4102.3	7.25064	0.826291	159411	1381	953.414	4.39651	0.608045
VNE1-2b*	2014	143978	6948	4010.48	7.20962	0.814996	221635	1501	887.242	4.13552	0.565434
VNE1-3	2013	171715	7262	3722.88	6.57218	0.739243	135009	1681	1116.02	4.75053	0.639617
VNE1-3a	2014	93487	6522	4328.15	7.4096	0.843636	90969	1292	1034.29	4.79115	0.668786
VNE1-3b	2014	189865	8072	4317.19	7.4345	0.826409	203741	1185	869.657	4.54393	0.642025
VNE1-4	2013	178850	7233	3742.33	6.6236	0.745363	133392	1528	1083.2	4.76368	0.649736
VNE1-4	2014	82396	6216	4293.91	7.33381	0.8396	103796	1214	949.764	4.57837	0.644689
VO1-1	2013	116282	6060	3610.3	6.83885	0.785221	94267	1110	777.532	4.07419	0.581021
VO1-1	2014	152519	6670	3764.13	6.93633	0.787738	136561	1587	1101.63	4.7402	0.64321
VO1-2	2013	111984	3942	2566.81	6.48128	0.782816	116628	489	327.079	2.29067	0.369919
VO1-2	2014	188344	7298	3938.4	7.07313	0.795148	171693	1304	862.181	3.72087	0.518719
VO1-3	2013	130666	4089	2570.62	6.45725	0.776479	NaN	NaN	NaN	NaN	NaN
VO1-3	2014	135836	7249	4214.42	7.36906	0.829044	145396	1527	992.823	4.42857	0.604083
VO1-4	2013	164271	4322	2614.63	6.61894	0.790654	129069	707	492.54	3.30363	0.503523
VO1-4	2014	50782	5317	4297.38	7.39373	0.861874	147394	1756	1152	4.78155	0.640032
VE2-1	2013	177241	9017	4780.49	7.47927	0.821278	135453	1975	1446.47	5.20553	0.685993
VE2-1	2014	52309	5267	4195.17	7.24828	0.845851	58583	684	561.305	2.98431	0.457158
VE2-2	2013	137280	8399	4837.39	7.61434	0.84268	148138	1709	1294.79	5.14763	0.691545
VE2-2	2014	145081	7234	4139.32	7.30449	0.821971	149162	1557	1133.34	4.73747	0.644508
VE2-3	2013	177372	5612	3052.7	6.66941	0.772579	155653	1112	671.858	3.72358	0.530885
VE2-3	2014	150769	6580	3789.38	7.17035	0.815574	100036	798	640.407	4.00451	0.599289
VE2-4	2013	146456	5282	3047.69	6.70252	0.781904	145832	1050	655.833	3.74053	0.5377
VE2-4	2014	109028	6411	4081.33	7.23577	0.825457	38640	508	494.57	4.06558	0.65253
VI2-1	2013	111593	7747	4780.87	7.54215	0.842222	112340	1492	1175.21	4.7184	0.64566
VI2-1	2014	113361	5664	3415.18	6.95453	0.804747	97080	989	706.513	4.09543	0.593825
VI2-2	2013	128544	6320	3896.09	7.18197	0.820658	129279	1152	903.609	4.16695	0.59112
VI2-2	2014	102845	5505	3528.23	7.05996	0.819647	133092	1109	769.846	3.63167	0.517981
VI2-3	2013	112601	3712	2531.64	6.5341	0.794968	140185	562	447.453	4.01852	0.634686
VI2-3	2014	67717	5517	3948.94	7.10587	0.824768	139461	1161	968.944	4.88716	0.692522
VI2-4	2013	144454	6728	4000.93	7.27418	0.825295	143752	1200	912.3	4.13992	0.583903
VI2-4	2014	86773	5620	3702.25	6.96625	0.806831	118252	1016	849.584	4.76708	0.688523
VNE2-1	2013	109900	5756	3714.55	6.89108	0.795921	146680	1002	789.75	4.25313	0.615526
VNE2-1	2014	130948	6481	3837.74	7.13169	0.812577	52489	900	814.394	4.4842	0.659209
VNE2-2	2013	145141	6120	3711.03	6.84326	0.784839	161439	1024	774.673	4.1957	0.605312
VNE2-2	2014	110897	5758	3637.75	7.03737	0.812784	67752	944	762.388	3.91692	0.571802
VNE2-3	2013	141536	5623	3176.63	6.79346	0.78677	169707	1306	867.53	4.08858	0.569858
VNE2-3	2014	106050	5578	3607.04	7.0493	0.81716	73779	747	624.391	3.93144	0.594226
VNE2-4	2013	116749	6245	3932.12	7.07088	0.809068	146720	1298	964.47	4.44593	0.620196
VNE2-4	2014	150200	6693	3798.73	7.05136	0.800489	79762	840	668.567	3.72904	0.553813
VO2-1	2013	126718	7021	4065.12	6.93256	0.782751	100261	1301	953.567	4.81948	0.67209
VO2-1	2014	113761	6685	4071.17	7.30108	0.82895	144922	1849	1256.48	4.63342	0.61595
VO2-2	2013	92120	4186	2767.89	6.56485	0.787199	151788	1032	696.628	3.7204	0.536139
VO2-2	2014	100264	6176	3883.97	7.09883	0.8133	217598	1671	944.347	4.4297	0.5969
VO2-3	2013	121572	4129	2620.95	6.61181	0.794136	164599	729	491.216	3.3	0.500632
VO2-3	2014	59771	4754	3586.46	6.95384	0.821312	131752	1652	1160.82	4.96328	0.669832
VO2-4	2013	98092	7357	4753.52	7.5349	0.846294	107772	1543	1218.01	4.83879	0.659102
VO2-4	2014	108727	6092	3820.59	7.12465	0.817541	104582	1406	1015.75	4.4353	0.611892
VE3-1	2013	91720	5151	3600.17	6.94814	0.812938	115445	879	749.879	4.23166	0.624251
VE3-1	2014	78682	5478	3707.06	6.9692	0.809572	116441	1266	841.481	3.46528	0.485088
VE3-2	2013	136163	6471	3912.88	7.19334	0.819746	132599	1177	915.929	4.23698	0.599229
VE3-2	2014	72182	5799	4116.71	7.27744	0.839824	61485	1081	875.962	4.01474	0.574713
VE3-3	2013	127086	6743	3957.72	7.26412	0.823946	124678	1779	1286.72	4.55628	0.608819
VE3-3	2014	70497	5466	3924.97	7.2161	0.838466	91843	1468	1053.68	4.05948	0.55673
VE3-4	2013	135171	5982	3539.98	7.05848	0.811645	152830	1257	946.244	3.93005	0.550699
VE3-4	2014	95875	5703	3709.85	7.11518	0.822683	53827	1097	928.796	4.07968	0.582783
VI3-1	2013	123802	4834	3202.01	6.80687	0.802372	78573	814	713.948	4.65839	0.695079
VI3-1	2014	28593	3511	3511	6.81597	0.834916	79628	986	768.031	4.26531	0.61873
VI3-2	2013	142030	6411	3840.13	7.1303	0.813426	109719	1103	879.582	4.03198	0.575521
VI3-2	2014	141189	7573	4337.43	7.39898	0.828336	100883	1765	1271.89	4.71255	0.630365
VI3-3	2013	130421	6180	3566.36	6.77077	0.775657	105730	1167	781.528	4.06899	0.576165
VI3-3	2014	124299	7097	4182.1	7.30577	0.823889	141086	1441	937.228	3.92954	0.540285
VI3-4	2013	130411	6866	4059.3	7.35923	0.833026	124528	1679	1189.03	4.64373	0.625338
VI3-4	2014	161372	7302	4198.5	7.27939	0.818286	153250	1234	959.726	4.69475	0.659559
VNE3-1	2013	114477	5782	3628.62	7.12388	0.822381	124362	1089	870.041	3.97568	0.568522
VNE3-1	2014	55738	5021	3858.21	7.09545	0.832664	56200	769	697.894	3.83339	0.576876
VNE3-2	2013	141017	6517	3843.95	7.23982	0.824378	159836	1173	915.426	4.26249	0.603127
VNE3-2	2014	99471	6101	3900.63	7.18454	0.824273	41818	1114	1033.19	3.77735	0.538413
VNE3-3	2013	149512	6374	3786.52	7.20262	0.822219	156527	1095	860.641	4.45151	0.636065
VNE3-3	2014	81204	5815	3953.08	7.21446	0.832291	67901	1111	866.743	3.92677	0.559926
VNE3-4	2013	135477	6996	4058.86	7.30745	0.825413	142366	1986	1415.42	5.1693	0.680719
VNE3-4	2014	87727	5796	3859.29	7.10396	0.819853	74860	1530	1182.4	4.39654	0.599554
VO3-1	2013	125612	3973	2565.07	6.43142	0.776059	141314	741	524.324	3.50784	0.530847
VO3-1	2014	96449	6206	4032.91	7.28364	0.83401	155164	1766	1102.86	4.20016	0.561784
VO3-2	2013	120562	3661	2484.65	6.52963	0.795764	168620	562	426.826	3.98179	0.628885
VO3-2	2014	66790	4935	3686.61	7.16165	0.842141	147086	1362	880.665	3.7274	0.516496
VO3-3	2013	136156	3858	2499.54	6.47179	0.783708	103096	604	464.643	3.47212	0.542217
VO3-3	2014	74680	5334	3768.3	7.13563	0.831479	121852	1737	1153.55	4.20116	0.563164
VO3-4	2013	137711	5181	3308.65	6.82384	0.797853	85813	799	695.848	4.68466	0.700943
VO3-4	2014	130019	6815	4138.58	7.23626	0.819798	90702	1085	838.344	4.19158	0.59971
	Total	26570724	31470				26203677	17639
*Kappa G3 polymerase used instead of HotStar Taq (motivated by difficulties with amplification)
**Excluding singletons, i.e. sequence reads appearing in only one copy and one sample
