# Supplementary material for: The Community Structures of Prokaryotes and Fungi in Mountain Pasture Soils are Highly Correlated and Primarily Influenced by pH
Source: Front Microbiol. 2015 Nov 27;6:1321. doi: 10.3389/fmicb.2015.01321 (PMC4661322; doi:10.3389/fmicb.2015.01321)
Supplement: Table S5 — Parameters correlated to NMDS axes (significant correlations in bold). [file Table5.XLS]

## Sheet: Sheet1
Table S5 – Parameters correlated to NMDS axes (significant correlations in bold)
	R2 SSU	R2 ITS
pH	0.666	0.5101
Al saturation	0.575	0.38
Production (fresh weight)	0.459	0.389
SOM	0.3743	0.4054
Production (dry weight)	0.401	0.357
Soil color	0.3419	0.3042
N	0.2537	0.3
Basal respiration	0.2041	0.2689
Worms	0.2522	0.1748
Macrofauna	0.2097	0.1996
Root abundance	0.1452	0.1586
Bare soil	0.1381	0.122
Rejection rate	0.0924	0.1032
Plant colour	0.0853	0.0941
Root depth	0.0735	0.0959
Compaction (Mpa)	0.1232	0.0394
Plant richness	0.0206	0.1111
P	0.0825	0.0242
