# Supplementary material for: The Community Structures of Prokaryotes and Fungi in Mountain Pasture Soils are Highly Correlated and Primarily Influenced by pH
Source: Front Microbiol. 2015 Nov 27;6:1321. doi: 10.3389/fmicb.2015.01321 (PMC4661322; doi:10.3389/fmicb.2015.01321)
Supplement: Table S6 — Taxa with relative abundance significantly correlated to parameters measured in mountain and valley sites. [file Table6.XLS]

## Sheet: Sheet1
Table S6 – Taxa with relative abundance significantly correlated to parameters measured in mountain and valley sites
CONSISTENT CORRELATIONS IN V AND M		VALLEY HABITATS					MOUNTAIN HABITATS
Prokaryotic taxa	Parameter	Avg. Relative Abundance	p	p (Bonferroni)	tau		Avg. Relative Abundance	p	p (Bonferroni)	tau
Acidobacteriaceae	pH	0.0589237	1.12547e-08	3.35389e-06	-0.394745		0.128405	1.97917e-14	4.53229e-12	-0.493795
Archaeorhizomycetales	Plant richness	0.0622714	0.000112957	0.0228174	0.272763		0.069404	5.11344e-08	8.1815e-06	0.363148
Acidobacteria group 2	pH	0.0240677	8.87958e-10	2.64611e-07	-0.423618		0.0587407	5.8904e-05	0.013489	-0.259234
Acidobacteria group 6	pH	0.0695384	0.000100152	0.0298453	0.268909		0.00996091	9.89209e-13	2.26529e-10	0.460239
Pleosporales	pH	0.0328718	2.36553e-06	0.000704929	0.326225		0.00693384	7.26226e-11	1.66306e-08	0.420433
Solibacteraceae	pH	0.0129636	9.47116e-08	2.82241e-05	-0.368888		0.0212931	3.11354e-05	0.00713001	-0.268774
Bryobacter family incertae sedis	pH	0.0106939	2.4429e-07	7.27983e-05	-0.356822		0.0206116	1.66729e-08	3.8181e-06	-0.364178
WD272 (Cyanobacteria)	Aluminium saturation	0.00554331	7.51709e-05	0.0224009	0.423291		0.0197754	5.29041e-07	0.00012115	0.3253
WD272 (Cyanobacteria)	pH	0.00554331	3.10639e-06	0.000925705	-0.322693		0.0197754	2.97184e-12	6.80552e-10	-0.45037
Candidatus Methylacidiphilum	pH	0.00471111	7.43912e-08	2.21686e-05	-0.371905		0.0111194	4.02413e-14	9.21527e-12	-0.487873
Acetobacteraceae	pH	0.00430396	2.36281e-07	7.04119e-05	-0.357252		0.00957914	3.30293e-11	7.5637e-09	-0.427999
S-BQ2-57 soil group (Verrucomicrobia)	pH	0.00236495	5.66306e-06	0.00168759	-0.313727		0.00361733	7.32924e-16	1.6784e-13	-0.520442
Pseudonocardiaceae	pH	0.00312066	2.32859e-06	0.000693921	0.326545		0.000612889	1.47393e-12	3.3753e-10	0.457408
Nocardioidaceae	pH	0.002958	0.000102757	0.0306214	0.268478		0.000426312	3.10862e-14	7.11875e-12	0.491663
Dothideomycetes sp	pH	0.00243568	7.05399e-05	0.0142491	0.274815		0.000224342	0.000245525	0.039284	0.24122
Armatimonadetes Group 5	pH	0.00120681	0.00013943	0.0415502	-0.263307		0.00189256	3.4843e-10	7.97906e-08	-0.404971
Chtomonadetes	pH	0.00121772	2.68196e-08	7.99223e-06	-0.384402		0.00180527	1.24292e-11	2.84629e-09	-0.437211
Streptomycetaceae	Basal respiration	0.00182762	1.87847e-06	0.000559784	-0.329208		0.000919108	3.9883e-05	0.0091332	-0.264284
Streptomycetaceae	Induced respiration	0.00182762	0.000151965	0.0452856	-0.264808		0.000919108	9.513e-05	0.0217848	-0.2542
Streptomycetaceae	N	0.00182762	0.000126572	0.0377183	-0.268637		0.000919108	3.09929e-05	0.00709737	-0.269801
Acidobacteria group 13	pH	0.000678058	8.81297e-07	0.000262626	-0.340348		0.00182617	5.57376e-18	1.27639e-15	-0.557617
Armatimonadetes Group 1	pH	0.000815016	1.39067e-05	0.00414419	-0.300368		0.00142438	9.04003e-12	2.07017e-09	-0.440172
Armatimonadetes Group 1	Production (dryweight)	0.000815016	2.5239e-06	0.000752123	-0.324382		0.00142438	1.79441e-05	0.00410919	-0.275856
Coxiellaceae	Aluminium saturation	0.00092965	2.0789e-05	0.00619512	0.455038		0.00129895	6.31696e-05	0.0144658	0.259479
Solirubrobacteriaceae	pH	0.00206097	9.11653e-06	0.00271673	0.307543		0.000146439	8.54872e-14	1.95766e-11	0.496117
Candidate division TM6	pH	0.000720297	7.18504e-07	0.000214114	-0.3426		0.00140866	1.37057e-05	0.0031386	-0.280618
Planctomycetes group BD7-11	Aluminium saturation	0.000841665	1.0119e-05	0.00301545	0.47197		0.00109959	3.97663e-06	0.000910648	0.29917
Chloroflexi Subdivision 10 clade P2-11E	pH	0.00072249	1.45312e-08	4.33031e-06	-0.391728		0.00115214	0.000202096	0.04628	-0.239824
Phyllobacteriaceae	pH	0.00123436	6.94077e-08	2.06835e-05	0.372766		0.00042106	6.66711e-11	1.52677e-08	0.421359
Myxococcales group JG37-AG-15	pH	0.00129329	1.5141e-05	0.00451203	0.299075		0.000297713	6.12843e-14	1.40341e-11	0.491131
Betaproteobacteria group TRA3-20	pH	0.00146541	1.58877e-09	4.73454e-07	0.417423		0.000107745	1.50768e-13	3.45259e-11	0.480177
Elusimicrobia Lineage IV	Aluminium saturation	0.000597487	8.8658e-05	0.0264201	0.419058		0.000929453	2.81337e-06	0.000644262	0.303801
Verrucomicrobiaceae	Aluminium saturation	0.00133963	3.82725e-05	0.0114052	-0.440223		0.000185506	7.94184e-06	0.00181868	-0.292133
Verrucomicrobiaceae	pH	0.00133963	2.00468e-09	5.97393e-07	0.414568		0.000185506	1.88972e-08	4.32747e-06	0.365817
TMEG-6 (Thermoplasmatales)	Aluminium saturation	0.000283952	3.27843e-05	0.00976971	0.468878		0.00114741	8.98256e-05	0.0205701	0.254084
Thermomicrobia group JG30-KF-CM45	pH	0.00109119	3.14978e-06	0.000938635	0.322651		0.00029604	6.66134e-16	1.52545e-13	0.527957
Chloroflexi Subdivision 6 clade S085	pH	0.00107861	1.08559e-06	0.000323507	0.337215		0.000174488	9.57012e-14	2.19156e-11	0.48919
Rhytismatales	Production (dryweight)	0.00020868	0.000168672	0.0340717	-0.288801		0.000922241	3.81025e-05	0.00609639	-0.268859
Holophagaceae	pH	0.000587032	8.20857e-05	0.0244615	-0.272963		0.000365319	1.41361e-07	3.23717e-05	-0.342851
Sphingobacteriales group CWT CU03-E12	pH	0.000246737	2.15715e-05	0.00642831	-0.318992		0.000629165	1.28752e-11	2.94841e-09	-0.436882
Nordella Family Incertae Sedis	pH	0.000439992	1.22323e-05	0.00364524	0.30234		0.000217546	1.35894e-09	3.11197e-07	0.394753
Catenulisporaceae	Induced respiration	0.000215908	0.000140621	0.0419051	-0.266547		0.000356464	3.6533e-05	0.00836606	-0.269616
Nocardiaceae	pH	0.000376309	1.47184e-05	0.00438608	0.299506		0.000183529	1.23447e-08	2.82694e-06	0.36792
INCONSISTENT CORRELATIONS (different signs of tau in M and V)
Prokaryotic taxa	Parameter	Avg. Relative Abundance	p	p (Bonferroni)	tau		Avg. Relative Abundance	p	p (Bonferroni)	tau
Rhodospirillales group DA111	pH	0.00856625	1.27202e-06	0.000379062	-0.334843		0.0240786	2.35067e-06	0.000538304	0.304633
Solirubrobacterales group YNPFFP1	pH	0.00182872	4.20594e-06	0.00125337	-0.318037		0.00528194	2.4815e-07	5.68262e-05	0.332925
Chloroflexi Subdivision 11 - JG37-AG-4	pH	0.00145859	4.01876e-10	1.19759e-07	-0.432515		0.00429999	7.60646e-06	0.00174188	0.288842
Rhodospirillales group JG37-AG-20	pH	0.00103782	1.01443e-07	3.023e-05	-0.368026		0.00104585	6.558e-11	1.50178e-08	0.42142
Ktedonobacterales group 1959-1	pH	0.000838339	3.47917e-05	0.0103679	-0.286147		0.00187618	2.16227e-09	4.95159e-07	0.386409
Thermosporotrichaceae	pH	0.00067866	1.33606e-08	3.98145e-06	-0.396439		0.00154871	1.20679e-09	2.76355e-07	0.392402
Frankiaceae	pH	0.000412081	4.25378e-08	1.26763e-05	-0.3788		0.000410645	3.90673e-09	8.94641e-07	0.379969
Ktedonobacterales group FCPS473	pH	0.000309319	6.10624e-08	1.81966e-05	-0.397141		0.00188257	3.64744e-11	8.35263e-09	0.433045
Catenulisporaceae	pH	0.000215908	2.84693e-10	8.48387e-08	-0.436604		0.000356464	7.92655e-09	1.81518e-06	0.37334
Chloroflexi family Ellin7237	pH	0.000158222	5.2371e-07	0.000156066	-0.350997		0.000115015	2.22045e-15	5.08482e-13	0.540008
